# Supplementary material for: Role of PKN1 in Retinal Cell Type Formation
Source: Int J Mol Sci. 2024 Feb 29;25(5):2848. doi: 10.3390/ijms25052848 (PMC10931565; doi:10.3390/ijms25052848)
Supplement: Supplementary file 1 [file ijms-25-02848-s001.zip]

Archive with 1 entries (1 files):
- ijms-2864320-supplementary.pdf
